# Supplementary material for: Cats in a Cat Café: Individual Cat Behavior and Interactions with Humans
Source: Animals (Basel). 2025 Nov 7;15(22):3233. doi: 10.3390/ani15223233 (PMC12649627; doi:10.3390/ani15223233)
Supplement: Supplementary file 1 [file animals-15-03233-s001.zip]

Archive with 1 entries (1 files):
- animals-3887237-supplementary.pdf
